# Supplementary material for: Coevolving residues inform protein dynamics profiles and disease susceptibility of nSNVs
Source: PLoS Comput Biol. 2018 Nov 29;14(11):e1006626. doi: 10.1371/journal.pcbi.1006626 (PMC6289467; doi:10.1371/journal.pcbi.1006626)
Supplement: S1 Table — Proteins used to compute theoretical B-factors based on Seq-GNM and GNM obtained from structure. B-factor correlation values between GNM obtained from structure to experimental (Str GNM-Expt), Seq-GNM to experimental (Seq GNM-Expt), and Seq-GNM to GNM obtained from structure (Seq GNM-Str GNM) are given for two methods (RaptorX, EVfold (EVcouplings)). (XLSX) [file pcbi.1006626.s001.xlsx]

## Sheet: data_set
							RaptorX		Evfold (EVcouplings)
PDB	Length	Resolution (Å)	Biological Unit	Disease nSNVs	Neutral nSNVs	Str GNM–Expt	Seq GNM–Expt	Seq GNM–Str GNM	Seq GNM–Expt	Seq GNM–Str GNM
12ca	255	2.4	MONOMERIC	2	1	0.605	0.489	0.479	0.582	0.35
12gs	208	2.1	DIMERIC		1	0.664	0.332	0.374	0.302	0.214
1bix	275	2.2	MONOMERIC		1	0.731	0.247	0.42	0.22	0.309
1c7p	133	2.4	MONOMERIC	1	1	0.696	0.671	0.715	0.526	0.437
1crm	256	2	MONOMERIC	3	16	0.64	0.53	0.487	0.308	0.361
1d4a	273	1.7	DIMERIC		2	0.673	0.432	0.191	0.547	0.295
1d5r	307	2.1	MONOMERIC	8		0.621	0.5	0.469	–	0.267
1d6n	214	2.7	DIMERIC	12	7	0.359	0.085	0.283	0.066	0.279
1dch	104	3	TETRAMERIC	1		–	–	0.477	–	0.414
1dhf	182	2.3	DIMERIC	2		0.649	0.616	0.75	0.303	0.32
1eai	240	2.4	TETRAMERIC		1	0.77	0.636	0.734	0.532	0.586
1ege	387	2.75	TETRAMERIC	3	4	0.248	0.244	0.765	0.292	0.768
1eh5	279	2.5	MONOMERIC	5		0.646	0.464	0.552	0.562	0.523
1f7z	213	1.55	DIMERIC	2		0.551	0.678	0.82	0.501	0.675
1fb5	320	3.5	TRIMERIC	37	3	0.738	0.349	0.523	0.135	0.246
1fj2	229	1.5	MONOMERIC		1	0.56	0.827	0.573	0.581	0.493
1fro	176	2.2	DIMERIC		1	0.404	0.566	0.921	0.628	0.898
1gv7	123	2.1	MONOMERIC	5	1	0.569	0.337	0.692	0.194	0.265
1h0n	288	2.4	DIMERIC	2		0.561	0.462	0.574	0.542	0.591
1hdr	236	2.5	DIMERIC	5	2	0.622	0.352	0.561	0.112	0.232
1hne	218	1.84	HEXAMERIC	11		0.779	0.66	0.767	0.515	0.571
1hrk	359	2	DIMERIC	2		0.581	0.411	0.53	0.207	0.272
1hrn	335	1.8	DIMERIC	2		0.443	0.397	0.691	0.398	0.413
1hyo	416	1.3	DIMERIC	6		0.586	0.636	0.467	0.555	0.38
1i0z	332	2.1	TETRAMERIC		9	0.611	0.729	0.721	0.796	0.793
1iat	556	1.62	DIMERIC	5	3	0.485	0.624	0.556	0.368	0.37
1ib0	272	2.3	MONOMERIC	7	2	0.644	0.559	0.704	0.248	0.308
1ihg	364	1.8	MONOMERIC		2	0.399	0.255	0.704	0.148	0.044
1is7	194	2.8	EICOSAMERIC	7		0.534	0.541	0.719	0.409	0.379
1itq	369	2.3	DIMERIC		1	0.729	0.517	0.811	0.578	0.756
1ivh	387	2.6	TETRAMERIC	1		0.426	0.366	0.739	0.386	0.636
1j9w	257	2.6	MONOMERIC		3	0.522	0.298	0.584	0.116	0.399
1jph	357	2.1	DIMERIC	7	2	0.556	0.532	0.781	0.314	0.463
1jqi	384	2.25	TETRAMERIC		1	0.573	0.561	0.774	0.6	0.683
1jxv	149	2.2	HEXAMERIC	1	2	0.407	0.201	0.809	0.12	0.657
1k62	450	2.65	TETRAMERIC	1		0.573	0.549	0.696	0.114	0.413
1l1f	496	2.7	HEXAMERIC	3	16	0.267	0.42	0.799	0.194	0.352
1li4	430	2.01	TETRAMERIC		1	0.306	0.24	0.657	0.279	0.597
1ls6	288	1.9	MONOMERIC		2	0.637	0.391	0.296	0.451	0.237
1m9n	590	1.93	DIMERIC	1	1	0.233	0.402	0.571	0.146	–
1mc5	373	2.6	DIMERIC		1	0.364	0.335	0.625	0.456	0.375
1mir	313	2.8	DIMERIC		1	0.704	0.552	0.638	0.581	0.537
1og2	462	2.6	MONOMERIC		1	0.594	0.549	0.704	0.432	0.231
1ogs	497	2	MONOMERIC	53	1	0.688	0.362	0.576	0.124	0.315
1ohv	461	2.3	DIMERIC	1	10	0.518	0.435	0.265	0.332	0.417
1ore	179	2.1	DIMERIC	1		0.744	0.657	0.794	0.387	0.303
1pbh	317	3.2	MONOMERIC		1	–	–	0.656	–	0.59
1pf7	288	2.6	TRIMERIC	2		0.576	0.49	0.721	0.283	0.415
1q6x	600	2.5	MONOMERIC	1	3	0.684	0.515	0.673	0.587	0.581
1qo5	360	2.5	TETRAMERIC		7	0.445	0.582	0.319	0.498	0.556
1r46	390	3.25	DIMERIC	23		0.554	0.49	0.774	0.149	0.178
1rx0	384	1.77	TETRAMERIC	2		0.497	0.415	0.692	0.406	0.51
1ry0	319	1.69	MONOMERIC		1	0.698	0.607	0.4	0.663	0.377
1s8o	545	2.6	DIMERIC		1	0.641	0.439	0.638	0.275	0.424
1sir	390	2.6	TETRAMERIC	13	4	0.363	0.311	0.684	0.262	0.523
1spj	236	1.7	MONOMERIC		1	0.826	0.767	0.809	0.423	0.523
1sw0	247	1.71	DIMERIC	2	2	0.303	0.442	0.695	0.3	0.276
1t1u	597	1.55	MONOMERIC	10		0.731	0.478	0.67	0.594	0.629
1tdi	218	2.4	DIMERIC		1	0.596	0.743	0.446	0.725	0.454
1u7t	255	2	TETRAMERIC	1		0.411	0.374	0.759	0.574	0.267
1umk	271	1.75	MONOMERIC	1	1	0.788	0.778	0.682	0.187	0.217
1v9e	259	1.95	MONOMERIC	3		0.733	0.62	0.644	0.541	0.398
1vrp	370	2.1	DIMERIC		1	0.55	0.401	0.804	0.07	0.469
1waw	366	1.75	DIMERIC		2	0.671	0.615	0.785	0.558	0.498
1wsr	371	2	DIMERIC	2		0.655	0.622	0.76	0.649	0.575
1wva	309	1.94	TRIMERIC	1		0.365	0.305	0.808	0.241	0.558
1xfb	342	3	TETRAMERIC	1	4	0.566	0.68	0.778	0.456	0.675
1xwn	174	–	MONOMERIC		1	–	–	0.932	–	0.751
1yuw	554	2.6	MONOMERIC		3	0.637	0.453	0.722	0.1	0.194
1z10	465	1.9	MONOMERIC		8	0.678	0.418	0.698	0.021	0.189
1zmc	472	2.53	DIMERIC	1	18	0.528	0.436	0.728	0.257	0.268
2aaq	461	2.6	DIMERIC		1	0.415	0.29	0.596	0.314	0.462
2ag5	256	1.84	TETRAMERIC		1	0.459	0.568	0.769	0.431	0.513
2bh9	489	2.5	DIMERIC	34		0.422	0.403	0.811	0.332	0.761
2boa	404	2.2	MONOMERIC		1	0.382	0.677	0.388	0.71	0.37
2c9y	218	2.1	MONOMERIC		1	0.343	0.265	0.788	0.424	0.135
2cga	245	1.8	DIMERIC		1	0.636	0.167	0.337	0.157	0.37
2esl	181	1.9	DIMERIC		1	0.616	0.543	0.775	0.481	0.69
2etl	223	2.4	MONOMERIC	1		0.596	0.435	0.586	0.316	0.234
2f3b	326	1.8	TETRAMERIC		1	0.552	0.68	0.708	0.693	0.443
2fpg	305	2.96	DIMERIC	1		0.498	0.254	0.402	0.403	0.404
2fvl	323	2.4	MONOMERIC		1	0.425	0.288	0.417	0.378	0.434
2gao	186	2	DIMERIC	1		0.677	0.16	0.472	0.03	0.275
2h57	165	2	MONOMERIC	4	10	0.621	0.433	0.739	0.365	0.284
2he3	185	2.1	TETRAMERIC		1	0.18	–	0.533	0.139	0.674
2hgs	472	2.1	DIMERIC	1	4	0.6	0.6	0.627	0.407	0.339
2i3y	188	2	TETRAMERIC		1	0.413	0.227	0.469	0.473	0.759
2ib7	391	2.05	TETRAMERIC	1	5	0.709	0.54	0.768	0.445	0.305
2iw2	478	1.82	DIMERIC	3		0.586	0.388	0.445	0.204	0.15
2j0f	446	2.31	DIMERIC	2		0.464	0.148	0.418	0.168	0.288
2j6l	497	1.3	TETRAMERIC	1	1	0.365	0.614	0.325	0.511	0.183
2jao	196	2	DIMERIC		1	0.625	0.833	0.577	0.535	0.505
2jbm	290	2	HEXAMERIC		1	0.204	0.5	0.458	0.567	0.363
2jif	381	2	TETRAMERIC		1	0.398	0.482	0.838	0.598	0.654
2o48	331	2.59	DIMERIC		2	0.537	0.645	0.651	0.307	0.451
2ozl	362	1.9	TETRAMERIC	6	8	0.35	0.454	0.604	0.463	0.595
2p02	380	1.21	DIMERIC	5		0.705	0.641	0.6	0.134	0.055
2p9q	416	2.7	MONOMERIC	7	17	0.49	0.391	0.704	0.227	0.365
2pla	343	2.51	DIMERIC	2	6	0.323	0.14	0.675	0.529	0.457
2vcy	332	2.41	DIMERIC		1	0.636	0.488	0.819	0.319	0.197
2w2j	268	1.6	MONOMERIC		4	0.746	0.81	0.736	0.494	0.419
2w8n	480	2	TETRAMERIC	2	1	0.157	0.234	0.519	0.157	0.129
2wd9	533	2.6	MONOMERIC		1	0.249	0.105	0.416	0.182	0.457
2wid	527	2.3	MONOMERIC	11	9	0.704	0.518	0.771	0.441	0.544
2wkl	497	2.7	MONOMERIC	3	3	0.655	0.317	0.53	0.213	0.307
2xe6	413	1.74	MONOMERIC	1	8	0.567	0.568	0.781	0.202	0.411
3bur	325	1.62	MONOMERIC	2		0.751	0.375	0.393	0.477	0.421
3cmq	405	2.2	MONOMERIC		2	0.631	0.496	0.513	0.383	0.231
3ecr	339	2.18	MONOMERIC	1		0.656	0.552	0.572	0.077	0.1
3fw1	228	1.75	DIMERIC		2	0.58	0.385	0.596	0.557	0.447
3gro	277	2.53	DIMERIC	1		0.618	0.472	0.521	0.462	0.481
3h53	387	2.01	DIMERIC	1		0.557	0.459	0.753	0.32	0.349
3hlm	401	2.5	DIMERIC		1	0.265	0.369	0.948	0.287	0.832
3i2b	138	2.3	TRIMERIC	9		0.48	0.41	0.643	0.342	0.451
3iar	360	1.52	MONOMERIC	6	1	0.552	0.384	0.788	0.312	0.679
3ibd	465	2	MONOMERIC		1	0.519	0.419	0.663	0.092	0.198
3k9v	464	2.5	MONOMERIC	4		0.49	0.426	0.692	0.27	0.384
3o9m	531	2.98	TETRAMERIC	6	4	0.63	0.454	0.777	0.341	0.566
3pm0	463	2.7	MONOMERIC	2		0.509	0.528	0.643	0.189	0.342
3qic	453	2.2	MONOMERIC	1	7	0.676	0.107	0.415	0.276	0.586
3ruk	473	2.6	MONOMERIC	2	16	0.329	0.511	0.383	0.209	0.39
3sza	447	1.48	DIMERIC		2	0.795	0.627	0.79	0.572	0.605
3t1g	349	2.35	MONOMERIC	12		0.786	0.658	0.753	0.596	0.578
3u2o	366	2.18	MONOMERIC	1		0.553	0.567	0.507	0.551	0.473
3v9g	541	2.5	DIMERIC		1	0.443	0.414	0.796	0.287	0.562
3vn9	291	2.6	MONOMERIC		3	0.705	0.58	0.669	0.326	0.433
4ah6	589	3.7	DIMERIC	2		0.42	0.269	0.68	0.06	0.317
4aj4	331	1.9	TETRAMERIC		1	0.428	0.56	0.878	0.701	0.697
4ald	363	2.8	TETRAMERIC	1	1	0.5	0.745	0.404	0.716	0.611
4aoh	123	1.04	MONOMERIC	10		0.616	0.581	0.729	0.246	0.52
4awn	260	1.95	MONOMERIC		2	0.739	0.59	0.743	0.179	0.226
4b3e	153	2.15	DIMERIC	24		0.471	0.762	0.484	–	0.131
4fdi	494	2.2	DIMERIC	3		0.715	0.471	0.371	0.514	0.47
4g1c	267	1.94	DIMERIC		1	0.526	0.699	0.542	0.603	0.36
4gab	316	1.6	MONOMERIC		1	0.707	0.374	0.342	0.403	0.276
4h2i	524	2	DIMERIC		1	0.625	0.429	0.736	0.371	0.596
4hva	238	2.07	TETRAMERIC		1	0.665	0.631	0.735	–	0.118
5pnt	157	2.2	MONOMERIC		1	0.684	0.775	0.747	0.684	0.423
7pck	314	3.2	TETRAMERIC	2		0.548	0.45	0.713	0.483	0.655
