# Supplementary material for: Coevolving residues inform protein dynamics profiles and disease susceptibility of nSNVs
Source: PLoS Comput Biol. 2018 Nov 29;14(11):e1006626. doi: 10.1371/journal.pcbi.1006626 (PMC6289467; doi:10.1371/journal.pcbi.1006626)
Supplement: S2 Table — Seq-GNM predictions by using a set of 323 nSNVs without a known 3D structure from 22 proteins. The protein identifiers, residue numbers, amino acid substitutions Seq-GNM scores, Seq-GNM predictions, and ground truth are provided. (XLSX) [file pcbi.1006626.s002.xlsx]

## Sheet: results
protein_id	position	aa1	aa2	SeqGNM_score	SeqGNM_predict	ground
O15269	72	P	L	-1.03649	neutral	neutral
O15269	93	T	I	0.810923	neutral	neutral
O15269	371	G	R	0.700434	neutral	neutral
O15269	389	S	P	0.793223	neutral	neutral
O15269	421	N	D	0.54991	neutral	neutral
O15269	454	E	A	0.700819	neutral	neutral
O15269	458	E	D	0.705008	neutral	neutral
O75072	35	K	R	-1.13917	neutral	neutral
O75072	95	H	Q	-0.357375	neutral	neutral
O75072	98	T	I	-0.0683754	neutral	neutral
O75072	102	K	T	0.243442	neutral	neutral
O75072	168	T	A	0.480196	neutral	neutral
O75072	181	G	S	0.185292	neutral	neutral
O75072	271	V	M	0.394284	neutral	neutral
O75072	367	V	I	0.766828	neutral	neutral
P00414	2	T	A	-5.70777	neutral	neutral
P00414	2	T	I	-5.70777	neutral	neutral
P00414	38	H	Y	-3.57673	neutral	neutral
P00414	40	M	T	-3.43969	neutral	neutral
P00414	44	M	T	-3.1388	neutral	neutral
P00414	51	T	M	-2.56319	neutral	neutral
P00414	62	T	M	-1.52758	neutral	neutral
P00414	65	S	G	-1.18931	neutral	neutral
P00414	73	P	L	-0.359218	neutral	neutral
P00414	114	G	A	-0.85743	neutral	neutral
P00414	184	S	A	-0.0863534	neutral	neutral
P00414	219	F	L	0.419042	neutral	neutral
P00414	236	E	Q	0.344914	neutral	neutral
P00846	10	I	A	-5.11961	neutral	neutral
P00846	31	I	V	-1.7279	neutral	neutral
P00846	36	Y	H	-0.950156	neutral	neutral
P00846	51	K	Q	0.301533	neutral	neutral
P00846	114	I	V	0.24372	neutral	neutral
P00846	119	S	F	-0.16945	neutral	neutral
P00846	121	I	T	-0.150544	neutral	neutral
P00846	142	V	I	-0.099231	neutral	neutral
P00846	150	L	F	0.136417	neutral	neutral
P00846	181	M	L	-0.543862	neutral	neutral
P00846	185	N	S	-0.745089	neutral	neutral
P00846	201	I	V	0.382414	neutral	neutral
P01229	35	I	T	0.5088	neutral	neutral
P03891	8	V	I	0.222544	neutral	neutral
P03891	15	A	T	0.587712	neutral	neutral
P03891	18	L	F	0.506167	neutral	neutral
P03891	21	A	V	0.663831	neutral	neutral
P03891	43	V	I	0.742022	neutral	neutral
P03891	49	N	S	0.299703	neutral	neutral
P03891	57	I	T	0.591836	neutral	neutral
P03891	76	F	S	0.598387	neutral	neutral
P03891	78	N	S	0.460551	neutral	neutral
P03891	94	S	P	0.664527	neutral	neutral
P03891	100	M	T	0.679091	neutral	neutral
P03891	125	T	M	0.593318	neutral	neutral
P03891	145	I	M	0.605737	neutral	neutral
P03891	147	P	S	0.421465	neutral	neutral
P03891	152	S	N	0.569128	neutral	neutral
P03891	215	A	T	0.707711	neutral	neutral
P03891	265	A	V	0.673151	neutral	neutral
P03891	281	I	T	0.754334	neutral	neutral
P03891	284	T	I	0.665159	neutral	neutral
P03891	331	A	T	-4.47269	neutral	neutral
P03905	6	V	I	-3.12184	neutral	neutral
P03905	6	V	A	-3.12184	neutral	neutral
P03905	17	L	F	-1.34739	neutral	neutral
P03905	21	H	R	-0.627423	neutral	neutral
P03905	36	I	T	0.299579	neutral	neutral
P03905	52	C	Y	0.511425	neutral	neutral
P03905	70	T	A	0.932478	disease	neutral
P03905	86	S	N	0.388726	neutral	neutral
P03905	89	L	P	0.330662	neutral	neutral
P03905	111	T	S	0.927625	disease	neutral
P03905	124	T	A	0.882132	disease	neutral
P03905	131	A	V	0.859834	disease	neutral
P03905	166	Y	H	0.845979	disease	neutral
P03905	183	A	T	0.493175	neutral	neutral
P03905	187	S	P	0.299457	neutral	neutral
P03905	189	S	T	0.356466	neutral	neutral
P03905	230	V	M	1.02857	disease	neutral
P03905	247	T	M	0.82533	disease	neutral
P03905	263	V	M	0.758464	neutral	neutral
P03905	263	V	A	0.758464	neutral	neutral
P03905	276	C	S	0.965085	disease	neutral
P03905	289	S	P	0.93442	disease	neutral
P03905	291	I	V	1.01884	disease	neutral
P03905	299	T	A	1.00961	disease	neutral
P03905	314	I	V	1.01766	disease	neutral
P03905	327	F	S	1.04386	disease	neutral
P03905	357	F	L	0.765949	neutral	neutral
P03905	385	T	S	0.904418	disease	neutral
P03905	391	I	T	0.595059	neutral	neutral
P03905	398	L	F	0.804058	neutral	neutral
P03905	398	L	S	0.804058	neutral	neutral
P03905	402	V	I	0.936632	disease	neutral
P03905	418	S	P	0.475076	neutral	neutral
P03905	424	N	T	0.253476	neutral	neutral
P03905	425	N	S	0.255783	neutral	neutral
P03905	435	T	I	0.727228	neutral	neutral
P03905	439	M	L	0.84988	disease	neutral
P03905	458	S	T	-0.305923	neutral	neutral
P08034	67	Q	H	-0.128415	neutral	neutral
P08034	115	L	I	-1.43504	neutral	neutral
P08034	134	T	A	0.498345	neutral	neutral
P08034	148	V	A	0.323967	neutral	neutral
P08034	170	V	A	-0.471892	neutral	neutral
P08034	214	I	V	0.378165	neutral	neutral
P26439	10	A	E	0.865879	disease	disease
P26439	10	A	V	0.865879	disease	disease
P26439	15	G	D	0.866664	disease	disease
P26439	82	A	T	0.831581	disease	disease
P26439	100	N	S	0.82362	disease	disease
P26439	108	L	W	0.846625	disease	disease
P26439	129	G	R	0.834847	disease	disease
P26439	142	E	K	0.810122	neutral	disease
P26439	155	P	L	0.834826	disease	disease
P26439	167	A	V	0.821085	disease	disease
P26439	173	L	R	0.807712	neutral	disease
P26439	186	P	L	0.865663	disease	disease
P26439	205	L	P	0.774382	neutral	disease
P26439	213	S	G	0.80986	neutral	disease
P26439	216	K	E	0.789891	neutral	disease
P26439	222	P	H	0.853645	disease	disease
P26439	222	P	Q	0.853645	disease	disease
P26439	222	P	T	0.853645	disease	disease
P26439	236	L	S	0.861529	disease	disease
P26439	245	A	P	0.783916	neutral	disease
P26439	253	Y	N	0.864027	disease	disease
P26439	254	Y	D	0.876246	disease	disease
P26439	259	T	M	0.840789	disease	disease
P26439	259	T	R	0.840789	disease	disease
P26439	294	G	V	0.808175	neutral	disease
P26439	341	P	L	0.843157	disease	disease
P33897	88	C	W	0.851973	disease	disease
P33897	90	E	K	0.867708	disease	disease
P33897	98	S	L	0.857994	disease	disease
P33897	99	A	D	0.834723	disease	disease
P33897	103	S	R	0.841637	disease	disease
P33897	104	R	C	0.854438	disease	disease
P33897	104	R	H	0.854438	disease	disease
P33897	105	T	I	0.855897	disease	disease
P33897	105	T	P	0.855897	disease	disease
P33897	107	L	P	0.858468	disease	disease
P33897	108	S	L	0.868947	disease	disease
P33897	108	S	W	0.868947	disease	disease
P33897	113	R	C	0.821333	disease	disease
P33897	113	R	P	0.821333	disease	disease
P33897	116	G	R	0.860968	disease	disease
P33897	141	A	T	0.843177	disease	disease
P33897	143	P	S	0.845722	disease	disease
P33897	148	N	S	0.844029	disease	disease
P33897	149	S	N	0.846968	disease	disease
P33897	152	R	C	0.857322	disease	disease
P33897	152	R	L	0.857322	disease	disease
P33897	152	R	P	0.857322	disease	disease
P33897	152	R	S	0.857322	disease	disease
P33897	161	S	P	0.847546	disease	disease
P33897	163	R	H	0.831864	disease	disease
P33897	163	R	P	0.831864	disease	disease
P33897	174	Y	C	0.842814	disease	disease
P33897	174	Y	D	0.842814	disease	disease
P33897	174	Y	S	0.842814	disease	disease
P33897	178	Q	E	0.814839	disease	disease
P33897	181	Y	C	0.826515	disease	disease
P33897	182	R	P	0.860469	disease	disease
P33897	189	R	W	0.844832	disease	disease
P33897	190	L	P	0.867564	disease	disease
P33897	194	D	H	0.824039	disease	disease
P33897	198	T	K	0.827838	disease	disease
P33897	200	D	N	0.821	disease	disease
P33897	200	D	V	0.821	disease	disease
P33897	211	L	P	0.852942	disease	disease
P33897	213	S	C	0.857526	disease	disease
P33897	214	N	D	0.831357	disease	disease
P33897	217	K	E	0.845788	disease	disease
P33897	218	P	T	0.835529	disease	disease
P33897	220	L	P	0.862363	disease	disease
P33897	221	D	G	0.841971	disease	disease
P33897	224	V	E	0.84783	disease	disease
P33897	229	L	P	0.815583	disease	disease
P33897	254	T	M	0.853927	disease	disease
P33897	254	T	P	0.853927	disease	disease
P33897	263	P	L	0.819411	disease	disease
P33897	266	G	R	0.848988	disease	disease
P33897	271	E	K	0.834511	disease	disease
P33897	274	R	W	0.841598	disease	disease
P33897	276	K	E	0.806888	neutral	disease
P33897	277	G	R	0.842125	disease	disease
P33897	277	G	W	0.842125	disease	disease
P33897	280	R	C	0.834225	disease	disease
P33897	285	R	P	0.854891	disease	disease
P33897	291	E	D	0.817057	disease	disease
P33897	291	E	K	0.817057	disease	disease
P33897	294	A	T	0.802071	neutral	disease
P33897	296	Y	C	0.821289	disease	disease
P33897	298	G	D	0.815172	disease	disease
P33897	302	E	K	0.792551	neutral	disease
P33897	322	L	P	0.812032	neutral	disease
P33897	336	K	M	0.801031	neutral	disease
P33897	339	W	R	0.840697	disease	disease
P33897	342	S	P	0.801461	neutral	disease
P33897	343	G	D	0.828275	disease	disease
P33897	343	G	S	0.828275	disease	disease
P33897	389	R	G	0.834818	disease	disease
P33897	389	R	H	0.834818	disease	disease
P33897	401	R	Q	0.836253	disease	disease
P33897	401	R	W	0.836253	disease	disease
P33897	418	R	W	0.834183	disease	disease
P33897	484	P	R	0.849035	disease	disease
P33897	503	L	P	0.84945	disease	disease
P33897	507	G	V	0.846135	disease	disease
P33897	512	G	S	0.819677	disease	disease
P33897	514	S	R	0.849127	disease	disease
P33897	515	S	F	0.847096	disease	disease
P33897	518	R	Q	0.851379	disease	disease
P33897	518	R	W	0.851379	disease	disease
P33897	522	G	W	0.850489	disease	disease
P33897	529	G	S	0.817863	disease	disease
P33897	534	P	L	0.82722	disease	disease
P33897	540	F	S	0.855103	disease	disease
P33897	543	P	L	0.823356	disease	disease
P33897	544	Q	R	0.831926	disease	disease
P33897	552	S	P	0.853858	disease	disease
P33897	554	R	H	0.854567	disease	disease
P33897	556	Q	R	0.834471	disease	disease
P33897	560	P	L	0.830739	disease	disease
P33897	560	P	R	0.830739	disease	disease
P33897	560	P	S	0.830739	disease	disease
P33897	566	M	K	0.854595	disease	disease
P33897	591	R	P	0.825153	disease	disease
P33897	591	R	Q	0.825153	disease	disease
P33897	591	R	W	0.825153	disease	disease
P33897	606	S	L	0.850997	disease	disease
P33897	606	S	P	0.850997	disease	disease
P33897	608	G	D	0.846313	disease	disease
P33897	609	E	G	0.855073	disease	disease
P33897	609	E	K	0.855073	disease	disease
P33897	616	A	V	0.843699	disease	disease
P33897	617	R	C	0.844128	disease	disease
P33897	617	R	G	0.844128	disease	disease
P33897	617	R	H	0.844128	disease	disease
P33897	626	A	D	0.849809	disease	disease
P33897	626	A	T	0.849809	disease	disease
P33897	629	D	H	0.836486	disease	disease
P33897	630	E	G	0.833247	disease	disease
P33897	631	C	Y	0.874185	disease	disease
P33897	632	T	I	0.831025	disease	disease
P33897	633	S	I	0.855155	disease	disease
P33897	633	S	R	0.855155	disease	disease
P33897	635	V	M	0.862287	disease	disease
P33897	636	S	I	0.859486	disease	disease
P33897	638	D	Y	0.851083	disease	disease
P33897	646	A	P	0.827188	disease	disease
P33897	654	L	P	0.85669	disease	disease
P33897	660	R	P	0.850838	disease	disease
P33897	660	R	W	0.850838	disease	disease
P33897	667	H	D	0.854918	disease	disease
P33897	668	T	I	0.838243	disease	disease
P33897	679	W	R	0.86731	disease	disease
P33897	693	T	M	0.738066	neutral	disease
P78410	167	R	T	0.757028	neutral	neutral
P78410	181	N	D	0.760288	neutral	neutral
P78410	182	A	T	0.720165	neutral	neutral
P78410	211	R	K	0.733506	neutral	neutral
P78410	307	S	N	0.392786	neutral	neutral
Q01718	74	S	I	0.783167	neutral	disease
Q01718	103	D	N	0.745668	neutral	disease
Q01718	107	D	N	0.781085	neutral	disease
Q01718	120	S	R	0.836088	disease	disease
Q01718	128	R	C	0.816652	disease	disease
Q01718	137	R	P	0.804055	neutral	disease
Q01718	137	R	W	0.804055	neutral	disease
Q01718	146	R	H	0.795592	neutral	disease
Q01718	251	C	F	0.787523	neutral	disease
Q01718	254	Y	C	0.777253	neutral	disease
Q6ZW61	126	E	D	0.186157	neutral	neutral
Q6ZW61	238	N	K	0.71714	neutral	neutral
Q6ZW61	386	R	Q	0.588229	neutral	neutral
Q6ZW61	429	S	T	0.703378	neutral	neutral
Q6ZW61	461	N	H	0.679048	neutral	neutral
Q6ZW61	467	D	N	0.660969	neutral	neutral
Q6ZW61	484	R	K	0.671112	neutral	neutral
Q96IS3	87	R	Q	-3.01554	neutral	disease
Q96IS3	137	G	R	-7.13619	neutral	disease
Q9GZX3	50	R	C	0.870307	disease	disease
Q9GZX3	174	K	R	0.963652	disease	disease
Q9GZX3	203	D	E	0.814957	disease	disease
Q9GZX3	211	R	W	0.836512	disease	disease
Q9GZX3	217	A	T	0.372998	neutral	disease
Q9GZX3	274	E	K	0.832163	disease	disease
Q9H9S5	221	S	R	0.730418	neutral	disease
Q9H9S5	276	L	I	0.806781	neutral	disease
Q9H9S5	307	Y	N	0.236367	neutral	disease
Q9H9S5	315	P	T	0.723469	neutral	disease
Q9H9S5	318	C	Y	0.834137	disease	disease
Q9H9S5	405	V	L	0.513748	neutral	disease
Q9H9S5	448	P	L	0.0593635	neutral	disease
Q9H9S5	455	A	D	0.168912	neutral	disease
Q9HAC7	336	R	W	0.731957	neutral	disease
Q9NXB0	166	R	W	-0.142841	neutral	disease
Q9UHK6	9	V	M	0.872001	disease	neutral
Q9UHK6	118	R	Q	0.847805	disease	neutral
Q9UHK6	175	G	D	0.846549	disease	neutral
Q9UHK6	201	L	S	0.85371	disease	neutral
Q9UHK6	238	P	S	0.85438	disease	neutral
Q9UHK6	239	Q	H	0.846947	disease	neutral
Q9UHK6	277	E	K	0.839697	disease	neutral
Q9UIR0	94	W	R	0.769819	neutral	neutral
Q9UIR0	181	R	Q	0.62961	neutral	neutral
Q9UIR0	188	V	M	0.631221	neutral	neutral
Q9UIR0	196	K	E	0.650199	neutral	neutral
Q9UIR0	202	A	V	0.695741	neutral	neutral
Q9UIR0	283	D	V	0.626621	neutral	neutral
Q9UIR0	334	S	L	0.584147	neutral	neutral
Q9UIR0	352	A	T	0.587532	neutral	neutral
Q9UIR0	360	S	G	0.597894	neutral	neutral
Q9UIR0	379	P	L	0.597897	neutral	neutral
Q9UIR0	380	M	I	0.571642	neutral	neutral
Q9UIR0	393	P	Q	0.560867	neutral	neutral
Q9UM01	50	M	K	0.997139	disease	disease
Q9UM01	54	G	V	0.925477	disease	disease
Q9UM01	188	T	I	0.955383	disease	disease
Q9UM01	334	L	R	1.02136	disease	disease
Q9UM01	386	S	R	0.956628	disease	disease
Q9UNE0	420	R	Q	0.830592	disease	disease
